# Supplementary material for: Challenges of BTV-Group Specific Serology Testing: No One Test Fits All
Source: Viruses. 2024 Nov 21;16(12):1810. doi: 10.3390/v16121810 (PMC11680153; doi:10.3390/v16121810)
Supplement: Supplementary file 1 [file viruses-16-01810-s001.zip]

Archive with 1 entries (1 files):
- viruses-3194725-supplementary.pdf
